# Supplementary material for: A Mouse Model for Studying Post-Acute Arthritis of Chikungunya
Source: Microorganisms. 2021 Sep 21;9(9):1998. doi: 10.3390/microorganisms9091998 (PMC8470089; doi:10.3390/microorganisms9091998)
Supplement: Supplementary file 1 [file microorganisms-09-01998-s001.zip]

Archive with 1 entries (1 files):
- microorganisms-1304077-supplementary.xlsx
