# Supplementary material for: A Mouse Model for Studying Post-Acute Arthritis of Chikungunya
Source: Microorganisms. 2021 Sep 21;9(9):1998. doi: 10.3390/microorganisms9091998 (PMC8470089; doi:10.3390/microorganisms9091998)
Supplement: Supplementary file 1 [file microorganisms-09-01998-s001.zip › microorganisms-1304077-supplementary.xlsx]

## Sheet: PFU mL
	Mouse	Ct	Titer (PFU/mL)
2 Days Post Infection (DPI)	2	18.59	169.255			Didn't run PCR
	4	18.56	172.283			Controls
	6	34.29	0.0158071			Sacrificed
	8	20.02	72.6952
	9	22.12	21.0137
	10	22.56	16.202
	11	0	0
	12	20	73.5596
	13	20.19	65.7464
	24	20.07	70.5785
7 DPI	2	-	-
	4	35.89	0.00614022
	6	-	-
	8	35.03	0.0102075
	9	-	-
	10	-	-
	11	-	-
	12	-	-
	13	-	-
	24	36.4	0.00454238
10 DPI	2	36.06	0.00555329
	4	-	-
	6	-	-
	8	-	-
	9	33.2	0.0301038
	10	-	-
	11	-	-
	12	-	-
	13	-	-
	24	-	-
12 DPI	2	-	-
	4	-	-
	6	-	-
	8	-	-
	9	35.18	0.00934154
	10	-	-
	11	-	-
	12	-	-
	13	-	-
	24	-	-
14 DPI	2	-	-
	4	-	-
	6	-	-
	8	-	-
	9	36.35	0.00467861
	10	-	-
	11	-	-
	12	-	-
	13	-	-
	24	-	-
16 DPI	2	-	-
	4	-	-
	6	-	-
	8	-	-
	9	-	-
	10	-	-
	11	-	-
	12	-	-
	13	-	-
	24	-	-

## Sheet: Standard Curve 
CHIKV PCR LOD
Dilution	Ct Value	PFU/mL =
1	4.78	1100000
10^-1	7.99	110000
10^-2	11.9	11000
10^-3	15.44	1100
10^-4	19.26	110
10^-5	23.32	11
10^-6	28.35	1
10^-7	31.45	0.1
10^-8	35.66	0.01
10^-9	neg
10^-10	neg

## Sheet: Titer Calculations
	y=-1E+07e^-0.591x
	Mouse	Ct	-0.591*x	ln	PFU/mL
2 DPI	2	18.59	-10.9867	1.69255e-05	169.255
	4	18.56	-10.969	1.72283e-05	172.283
	6	34.29	-20.2654	1.58071e-09	0.0158071
	8	20.02	-11.8318	7.26952e-06	72.6952
	9	22.12	-13.0729	2.10137e-06	21.0137
	10	22.56	-13.333	1.6202e-06	16.202
	11	0	0	1	10000000
	12	20	-11.82	7.35596e-06	73.5596
	13	20.19	-11.9323	6.57464e-06	65.7464
	24	20.07	-11.8614	7.05785e-06	70.5785
7 DPI	2	-	#VALUE!	#VALUE!	#VALUE!
	4	35.89	-21.211	6.14022e-10	0.00614022
	6	-	#VALUE!	#VALUE!	#VALUE!
	8	35.03	-20.7027	1.02075e-09	0.0102075
	9	-	#VALUE!	#VALUE!	#VALUE!
	10	-	#VALUE!	#VALUE!	#VALUE!
	11	-	#VALUE!	#VALUE!	#VALUE!
	12	-	#VALUE!	#VALUE!	#VALUE!
	13	-	#VALUE!	#VALUE!	#VALUE!
	24	36.4	-21.5124	4.54238e-10	0.00454238
10 DPI	2	36.06	-21.3115	5.55329e-10	0.00555329
	4	-	#VALUE!	#VALUE!	#VALUE!
	6	-	#VALUE!	#VALUE!	#VALUE!
	8	-	#VALUE!	#VALUE!	#VALUE!
	9	33.2	-19.6212	3.01038e-09	0.0301038
	10	-	#VALUE!	#VALUE!	#VALUE!
	11	-	#VALUE!	#VALUE!	#VALUE!
	12	-	#VALUE!	#VALUE!	#VALUE!
	13	-	#VALUE!	#VALUE!	#VALUE!
	24	-	#VALUE!	#VALUE!	#VALUE!
12 DPI	2	-	#VALUE!	#VALUE!	#VALUE!
	4	-	#VALUE!	#VALUE!	#VALUE!
	6	-	#VALUE!	#VALUE!	#VALUE!
	8	-	#VALUE!	#VALUE!	#VALUE!
	9	35.18	-20.7914	9.34154e-10	0.00934154
	10	-	#VALUE!	#VALUE!	#VALUE!
	11	-	#VALUE!	#VALUE!	#VALUE!
	12	-	#VALUE!	#VALUE!	#VALUE!
	13	-	#VALUE!	#VALUE!	#VALUE!
	24	-	#VALUE!	#VALUE!	#VALUE!
14 DPI	2	-	#VALUE!	#VALUE!	#VALUE!
	4	-	#VALUE!	#VALUE!	#VALUE!
	6	-	#VALUE!	#VALUE!	#VALUE!
	8	-	#VALUE!	#VALUE!	#VALUE!
	9	36.35	-21.4828	4.67861e-10	0.00467861
	10	-	#VALUE!	#VALUE!	#VALUE!
	11	-	#VALUE!	#VALUE!	#VALUE!
	12	-	#VALUE!	#VALUE!	#VALUE!
	13	-	#VALUE!	#VALUE!	#VALUE!
	24	-	#VALUE!	#VALUE!	#VALUE!

## Sheet: Viremia Chart 
			control				control										controls
DPI	mouse 2	mouse 4	mouse 6	mouse 8	mouse 9	mouse 10	mouse 11	mouse 12	mouse 13	mouse 24	Average Infectious	Average Controls			sacrificed
0	0	0	0	0	0	0	0	0	0	0	0	0
2	169.25	172.28	0.02	72.7	21.01	16.2	0	73.56	65.75	70.58	82.6663	0
7		0.01	0	0.01			0			0	0.00666667	0
10	0.01		0		0.03	0	0	0	0	0	0.00666667	0
12	0		0		0.01	0	0	0	0	0	0.00166667	0
14	0		0		0	0	0	0	0	0	0	0
16	0		0		0	0	0			0	0	0
							0	0	0	0	0	0

## Sheet: Tarsal Joint Raw Data
	Date
	2020-08-31		2020-09-01		2020-09-02		2020-09-03		2020-09-04		2020-09-05		2020-09-06		2020-09-07		2020-09-08		2020-09-09		2020-09-10		2020-09-11		2020-09-12		2020-09-13		2020-09-14		2020-09-15		2020-09-16		2020-09-17		2020-09-18		2020-09-19		2020-09-20		2020-09-21		2020-09-22		2020-09-23		2020-09-24
Infected Mice	Left Foot	Right Foot	Left Foot	Right Foot	Left Foot	Right Foot	Left Foot	Right Foot	Left Foot	Right Foot	Left Foot	Right Foot	Left Foot	Right Foot	Left Foot	Right Foot	Left Foot	Right Foot	Left Foot	Right Foot	Left Foot	Right Foot	Left Foot	Right Foot	Left Foot	Right Foot	Left Foot	Right Foot	Left Foot	Right Foot	Left Foot	Right Foot	Left Foot	Right Foot	Left Foot	Right Foot	Left Foot	Right Foot	Left Foot	Right Foot	Left Foot	Right Foot	Left Foot	Right Foot	Left Foot	Right Foot	Left Foot	Right Foot	Left Foot
13	1.9	1.63333	1.96667	2.6	2.2	2.03333	2.16667	1.86667	2.26667	1.73333	1.9	1.8	2.16667	1.73333	1.86667	1.56667	1.76667	1.66667	1.9	1.7	1.9	1.9	2	1.86667	2	2.1	2	1.93333	1.96667	1.73333	1.93333	1.73333	-	-	-	-	-	-	-	-	-	-	-	-	-	-	-	-	-
9	1.93333	1.63333	1.96667	1.8	2.43333	2.05	2.06667	1.93333	1.9	1.9	2.2	1.7	2.36667	1.73333	2	1.93333	1.96667	1.9	1.9	1.7	2.3	1.76667	1.9	1.86667	2.2	2.2	1.8	1.93333	2.16667	1.63333	1.86667	1.83333	1.86667	1.66667	2.1	1.9	1.93333	2.06667	1.93333	1.86667	1.96667	1.93333	2	1.83333	1.8	1.96667	1.83333	1.9	2.13333
10	1.83333	1.86667	2.16667	1.83333	1.96667	1.83333	1.9	1.86667	2.06667	1.8	1.9	1.7	2.06667	1.7	1.76667	1.73333	2.03333	1.86667	1.9	1.9	1.9	1.76667	2.2	2.2	2	1.86667	1.96667	1.73333	1.86667	1.7	1.7	1.66667	2	1.73333	1.83333	1.76667	1.86667	1.86667	1.96667	1.9	1.96667	1.8	1.86667	1.8	-	-	-	-	-
8	2	1.83333	2.03333	1.96667	2.13333	1.9	2.36667	2.03333	2.06667	1.96667	2	1.8	2.46667	1.76667	2.13333	1.7	-	-	-	-	-	-	-	-	-	-	-	-	-	-	-	-	-	-	-	-	-	-	-	-	-	-	-	-	-	-	-	-	-
4	1.66667	1.7	1.76667	1.63333	2.26667	1.73333	2.2	1.8	2.06667	1.63333	2.1	1.6	2.36667	1.73333	2.3	1.86667	-	-	-	-	-	-	-	-	-	-	-	-	-	-	-	-	-	-	-	-	-	-	-	-	-	-	-	-	-	-	-	-	-
2	1.46667	1.7	1.93333	1.5	1.8	1.9	2.23333	1.56667	1.75	1.9	1.6	2.1	2.8	1.76667	2.1	1.7	2	1.63333	1.7	1.8	1.83333	1.43333	1.66667	1.63333	1.76667	1.66667	1.96667	1.73333	1.73333	1.6	1.56667	1.6	1.9	1.76667	1.66667	1.66667	1.66667	1.86667	1.7	1.6	1.66667	1.66667	1.73333	1.56667	-	-	-	-	-
12	1.7	1.6	2	1.63333	1.73333	1.7	2.36667	1.76667	1.76667	1.83333	1.9	1.7	2.6	1.63333	1.83333	1.66667	1.9	1.73333	1.7	1.7	1.53333	1.6	1.7	1.63333	1.66667	1.6	1.6	1.6	1.46667	1.53333	2.03333	1.63333	-	-	-	-	-	-	-	-	-	-	-	-	-	-	-	-	-
24	1.63333	1.76667	1.7	1.6	1.86667	1.8	2	1.76667	2	1.9	1.8	1.6	2.13333	1.73333	2	1.8	2.03333	1.76667	1.9	1.8	1.83333	1.63333	2.1	1.86667	1.66667	1.93333	1.9	1.76667	1.96667	1.7	1.9	1.5	2.03333	1.73333	1.9	1.63333	2.03333	2	1.83333	1.7	2.13333	1.76667	1.66667	1.73333	1.73333	1.8	1.76667	1.53333	1.83333
	1.76667	1.71667	1.94167	1.82083	2.05	1.86875	2.1625	1.825	1.98542	1.83333	1.925	1.75	2.37083	1.725	2	1.74583	1.95	1.76111	1.83333	1.76667	1.88333	1.68333	1.92778	1.84444	1.88333	1.89444	1.87222	1.78333	1.86111	1.65	1.83333	1.66111	1.95	1.725	1.875	1.74167	1.875	1.95	1.85833	1.76667	1.93333	1.79167	1.81667	1.73333	1.76667	1.88333	1.8	1.71667	1.98333
	2020-08-31	2020-09-01	2020-09-02	2020-09-03	2020-09-04	2020-09-05	2020-09-06	2020-09-07	2020-09-08	2020-09-09	2020-09-10	2020-09-11	2020-09-12	2020-09-13	2020-09-14	2020-09-15	2020-09-16	2020-09-17	2020-09-18	2020-09-19	2020-09-20	2020-09-21	2020-09-22	2020-09-23	2020-09-24	2020-09-25
Average left infected	1.76667	1.94167	2.05	2.1625	1.98542	1.925	2.37083	2	1.95	1.83333	1.88333	1.92778	1.88333	1.87222	1.86111	1.83333	1.95	1.875	1.875	1.85833	1.93333	1.81667	1.76667	1.8	1.98333	1.66667
Average right infected	1.71667	1.82083	1.86875	1.825	1.83333	1.75	1.725	1.74583	1.76111	1.76667	1.68333	1.84444	1.89444	1.78333	1.65	1.66111	1.725	1.74167	1.95	1.76667	1.79167	1.73333	1.88333	1.71667	1.86667	1.6
	2020-08-31		2020-09-01		2020-09-02		2020-09-03		2020-09-04		2020-09-05		2020-09-06		2020-09-07		2020-09-08		2020-09-09		2020-09-10		2020-09-11		2020-09-12		2020-09-13		2020-09-14		2020-09-15		2020-09-16		2020-09-17		2020-09-18		2020-09-19		2020-09-20		2020-09-21		2020-09-22		2020-09-23		2020-09-24
Uninfected Mice	Left Foot	Right Foot	Left Foot	Right Foot	Left Foot	Right Foot	Left Foot	Right Foot	Left Foot	Right Foot	Left Foot	Right Foot	Left Foot	Right Foot	Left Foot	Right Foot	Left Foot	Right Foot	Left Foot	Right Foot	Left Foot	Right Foot	Left Foot	Right Foot	Left Foot	Right Foot	Left Foot	Right Foot	Left Foot	Right Foot	Left Foot	Right Foot	Left Foot	Right Foot	Left Foot	Right Foot	Left Foot	Right Foot	Left Foot	Right Foot	Left Foot	Right Foot	Left Foot	Right Foot	Left Foot	Right Foot	Left Foot	Right Foot	Left Foot
6	1.9	2	1.9	2.16667	2.1	2.1	1.93333	1.93333	2	2	1.6	1.7	1.7	1.86667	1.83333	1.73333	2	1.63333	1.9	1.7	1.7	1.76667	1.96667	2	1.96667	1.96667	1.86667	1.93333	2	1.8	2	1.9	2	1.8	1.93333	2.03333	1.86667	1.86667	1.96667	1.8	2	1.96667	2	1.93333	2.1	1.93333	1.9	1.8	2.03333
11	1.83333	1.53333	1.63333	1.53333	1.76667	1.66667	1.63333	1.7	1.43333	1.5	1.6	1.6	1.73333	1.8	1.63333	1.46667	1.73333	1.46667	1.7	1.5	1.56667	1.7	1.7	1.66667	1.96667	1.86667	2.03333	1.86667	1.86667	1.7	1.53333	1.56667	1.8	1.73333	1.63333	1.56667	1.76667	1.8	1.6	1.66667	1.8	1.5	1.76667	1.66667	1.76667	1.66667	1.63333	1.6	1.73333
	2020-08-31	2020-09-01	2020-09-02	2020-09-03	2020-09-04	2020-09-05	2020-09-06	2020-09-07	2020-09-08	2020-09-09	2020-09-10	2020-09-11	2020-09-12	2020-09-13	2020-09-14	2020-09-15	2020-09-16	2020-09-17	2020-09-18	2020-09-19	2020-09-20	2020-09-21	2020-09-22	2020-09-23	2020-09-24	2020-09-25
Average left infected	1.76667	1.94167	2.05	2.1625	1.98542	1.925	2.37083	2	1.95	1.83333	1.88333	1.92778	1.88333	1.87222	1.86111	1.83333	1.95	1.875	1.875	1.85833	1.93333	1.81667	1.76667	1.8	1.98333	1.66667
Average right infected	1.71667	1.82083	1.86875	1.825	1.83333	1.75	1.725	1.74583	1.76111	1.76667	1.68333	1.84444	1.89444	1.78333	1.65	1.66111	1.725	1.74167	1.95	1.76667	1.79167	1.73333	1.88333	1.71667	1.86667	1.6
Average Uninfected Left	1.86667	1.76667	1.93333	1.78333	1.71667	1.6	1.71667	1.73333	1.86667	1.8	1.63333	1.83333	1.96667	1.95	1.93333	1.76667	1.9	1.78333	1.81667	1.78333	1.9	1.88333	1.93333	1.76667	1.88333	1.76667
Average Uninfected Right	1.76667	1.85	1.88333	1.81667	1.75	1.65	1.83333	1.6	1.55	1.6	1.73333	1.83333	1.91667	1.9	1.75	1.73333	1.76667	1.8	1.83333	1.73333	1.73333	1.8	1.8	1.7	1.71667	1.75
[truncated: 3 more columns]
